# Supplementary material for: Metabolic responses of rice source and sink organs during recovery from combined drought and heat stress in the field
Source: Gigascience. 2019 Aug 21;8(8):giz102. doi: 10.1093/gigascience/giz102 (PMC6703437; doi:10.1093/gigascience/giz102)
Supplement: giz102_Supplemental_Files [file giz102_supplemental_files.zip]

Archive with 8 entries (8 files):
- Additional file 1_HxD_rewatering.pdf
- Additional file 2_HxD_rewatering.pdf
- Additional file 3_HxD_rewatering.pdf
- Additional file 4_HxD_rewatering.pdf
- Additional file 5_HxD_rewatering.pdf
- Additional file 6_HxD_rewatering.pdf
- Additional file 7_HxD_rewatering.pdf
- Additional file 8_HxD_rewatering.pdf
